# Supplementary material for: Design, Synthesis and Biological Investigation of 2-Anilino Triazolopyrimidines as Tubulin Polymerization Inhibitors with Anticancer Activities
Source: Pharmaceuticals (Basel). 2022 Aug 21;15(8):1031. doi: 10.3390/ph15081031 (PMC9415608; doi:10.3390/ph15081031)
Supplement: Supplementary file 1 [file pharmaceuticals-15-01031-s001.zip]

Archive with 1 entries (1 files):
- pharmaceuticals-1863675-supplementary.pdf
